# Supplementary material for: Design and Characterization of Silane-Modified Bio-Based Non-Isocyanate Polyurethane Coatings for Advanced Surface Applications
Source: Materials (Basel). 2025 Dec 10;18(24):5551. doi: 10.3390/ma18245551 (PMC12734775; doi:10.3390/ma18245551)
Supplement: Supplementary file 1 [file materials-18-05551-s001.zip]

Archive with 1 entries (1 files):
- materials-3996310-supplementary.pdf
